# Supplementary material for: Heart rate variability in mental stress: The data reveal regression to the mean
Source: Data Brief. 2018 Dec 8;22:245–50. doi: 10.1016/j.dib.2018.12.014 (PMC6305805; doi:10.1016/j.dib.2018.12.014)
Supplement: Supplementary file 2 — Supplementary material [file mmc2.xlsx]

## Sheet: Лист2
Subject number	meanHR rest	Percentile HR	LnSDNN rest	Percentile lnSDNN	LnLF rest	Percentile lnLF	LnHF rest	Percentile lnHF	LnLFHFrest	Percentile lnLFHF	meanHR stress	LnSDNNstress	LnLFstress	lnHFstress	LnLFHFstress	DIN HR	DIN lnSDNN	DIN lnLF	DIN lnHF	DIN lnLFHF
1	86.5828	2	3.01233	0	5.45873	0	4.67227	0	0.786466	2	88.9282	3.28437	6.21807	5.19067	1.0274	2.3454	0.272038	-0.268065	0.518402	0.240935
2	87.7901	2	3.14094	0	5.48534	0	5.58935	0	-0.104014	1	98.0675	2.88655	5.34276	4.54092	0.801842	10.2774	-0.254382	-0.944419	-1.04843	0.905856
3	70.578	1	3.71963	1	6.17869	1	6.74221	1	-0.56352	1	79.0662	3.58589	6.10967	5.97927	0.130398	-0.029666	-0.00112647	-0.130398	-0.762939	0.693918
4	54.5042	0	4.55314	2	8.22813	2	8.18872	2	0.0394101	1	61.7448	4.60581	7.82296	8.34605	-0.523091	7.24065	0.0526665	0.117924	0.157334	-0.562501
5	83.4737	2	3.41466	1	5.31909	0	6.52206	1	-1.20297	0	100.779	2.68514	4.79795	4.31626	0.481686	17.3056	-0.729523	-1.00283	-2.2058	1.68466
6	85.8575	2	3.49595	1	6.63962	1	5.48079	0	1.15883	2	89.6367	3.29327	6.16029	5.04654	1.11375	3.77928	-0.202677	-1.59308	-0.434251	-0.0450823
7	73.789	1	3.88696	1	6.31391	1	6.57002	1	-0.256107	1	81.0754	3.69259	6.46822	6.44095	0.0272669	7.28641	-0.194368	0.12704	-0.129067	0.283374
8	52.0754	0	4.71374	2	8.58736	2	8.79307	2	-0.205715	1	69.2245	4.03306	7.07895	7.11106	-0.0321111	17.1491	-0.680684	-1.4763	-1.68201	0.173604
9	92.323	2	3.2769	0	6.04137	1	4.63937	0	1.402	2	103.117	2.69445	4.96124	3.96492	0.996321	10.7936	-0.582442	-2.07645	-0.674448	-0.405678
10	76.577	1	4.21893	2	7.24641	2	7.2736	1	-0.0271893	1	93.1559	3.62151	6.44103	5.94463	0.496405	16.5788	-0.597422	-1.30178	-1.32897	0.523594
11	75.9367	1	4.03076	2	7.46032	2	7.00574	1	0.45458	1	103.169	3.08075	5.78516	5.0644	0.720761	27.2319	-0.950014	-2.39591	-1.94133	0.266182
12	68.4938	1	4.08318	2	7.15401	2	7.49053	2	-0.336514	1	71.1334	3.77134	6.39373	6.89671	-0.502981	2.63958	-0.31184	-0.257299	-0.593813	-0.166468
13	88.8315	2	2.8396	0	4.64419	0	5.01789	0	-0.3737	1	97.2239	2.89996	5.5507	4.2918	1.2589	8.39243	0.0603651	-0.352388	-0.726089	1.6326
14	74.1341	1	3.22817	0	5.63115	0	5.27773	0	0.353422	1	78.259	3.19655	5.86529	4.87438	0.990909	4.12492	-0.031615	-0.75677	-0.403348	0.637487
15	61.1639	0	4.16241	2	6.88844	1	7.90799	2	-1.01956	0	68.637	4.03824	6.91082	7.4018	-0.490976	7.47304	-0.124172	0.51336	-0.506195	0.528581
16	78.1872	1	2.8991	0	5.72371	0	4.40723	0	1.31648	2	84.2009	2.96886	5.48927	4.13657	1.3527	6.01366	0.0697559	-1.58715	-0.270667	0.0362225
17	78.4508	1	3.64829	1	6.55438	1	5.73215	0	0.82223	2	85.3875	3.53288	6.30004	6.05692	0.243116	6.93672	-0.115416	-0.497464	0.324766	-0.579114
18	79.2167	1	3.50333	1	5.80092	0	6.10127	1	-0.30035	1	81.5363	3.23052	5.66711	5.17543	0.491683	2.31964	-0.272807	-0.625494	-0.925844	0.792033
19	73.247	1	3.48484	1	5.70695	0	6.10247	1	-0.39552	1	95.9615	2.85001	4.85611	4.12594	0.730168	22.7145	-0.634834	-1.58101	-1.97653	1.12569
20	71.3962	1	4.17932	2	7.72262	2	7.53259	2	0.190028	1	90.8185	3.39434	6.33444	5.66031	0.674128	19.4223	-0.78498	-2.06231	-1.87228	0.4841
21	74.832	1	4.04399	2	7.68584	2	6.81723	1	0.868616	2	77.3299	4.12213	7.85002	6.8888	0.961219	2.49795	0.0781344	-0.797045	0.071571	0.0926028
22	74.0235	1	3.36756	0	5.61849	0	5.68058	0	-0.0620967	1	75.7827	3.35904	6.3493	5.24659	1.10271	1.75912	-0.00852255	-0.371897	-0.433994	1.16481
23	64.2136	0	3.63378	1	6.72472	1	6.15031	1	0.574418	2	71.8271	3.42837	6.44132	5.48288	0.958443	7.61349	-0.20541	-1.24184	-0.667427	0.384026
24	72.1861	1	3.93016	1	7.15743	2	7.28409	1	-0.126659	1	82.9925	3.39136	6.06463	6.07498	-0.0103524	10.8065	-0.538798	-1.08245	-1.20911	0.116307
25	67.5141	0	3.98432	1	7.03547	1	7.12596	1	-0.0904916	1	80.8568	3.7438	6.89697	6.10009	0.79688	13.3427	-0.240515	-0.93538	-1.02587	0.887372
26	68.7189	1	4.00017	1	7.16682	2	7.04589	1	0.120928	1	72.2948	3.97838	7.40966	6.87648	0.533181	3.5759	-0.0217834	-0.290338	-0.169409	0.412253
27	90.2761	2	3.67793	1	6.94968	1	6.40191	1	0.547776	1	94.9786	3.66368	6.7577	6.47425	0.283447	4.70249	-0.0142484	-0.475435	0.072342	-0.26433
28	94.7823	2	3.7067	1	6.69949	1	6.40096	1	0.298535	1	111.586	3.066	5.43127	4.71495	0.716313	16.8038	-0.6407	-1.98454	-1.686	0.417778
29	62.7497	0	4.19104	2	6.67384	1	7.63313	2	-0.959292	0	71.4646	3.97538	6.7946	6.88683	-0.0922315	8.71484	-0.215661	0.212986	-0.746305	0.867061
30	101.478	2	3.05025	0	5.48934	0	4.89844	0	0.590906	2	95.9208	3.43867	6.03622	6.17954	-0.143319	-5.55706	0.388415	0.690197	1.2811	-0.734224
31	72.6245	1	3.42719	1	6.0619	1	5.97523	1	0.0866684	1	67.921	3.48936	6.2423	5.98601	0.256288	-4.70342	0.0621625	-0.075891	0.010777	0.16962
32	101.516	2	2.7337	0	4.8057	0	3.80618	0	0.999515	2	105.731	2.82527	5.53733	4.08068	1.45665	4.2147	0.0915659	-0.725017	0.274498	0.457133
33	79.1977	1	3.30202	0	5.80764	0	5.76958	1	0.0380662	1	81.314	3.34479	5.90666	6.1083	-0.201639	2.11632	0.0427745	0.300652	0.338719	-0.239705
34	94.2156	2	3.34417	0	6.26682	1	5.05171	0	1.2151	2	110.887	2.86528	5.29168	4.09311	1.19857	16.6717	-0.478894	-2.17371	-0.958605	-0.0165349
35	58.089	0	3.92008	1	6.70223	1	7.28542	1	-0.583185	0	71.7544	4.52904	8.57465	7.96584	0.608811	13.6654	0.608958	1.2636	0.680419	1.192
36	69.8176	1	4.41516	2	7.25545	2	8.55837	2	-1.30292	0	80.7826	3.98413	6.98447	7.54233	-0.557867	10.9651	-0.431033	0.286881	-1.01604	0.745054
37	83.4571	2	3.16766	0	5.3928	0	5.48591	0	-0.0931092	1	87.0745	3.10853	5.59791	5.16454	0.433373	3.61741	-0.0591343	-0.228259	-0.321368	0.526483
38	77.4772	1	3.43678	1	6.68827	1	5.80843	1	0.879847	2	96.3659	3.1736	5.94115	4.47049	1.47066	18.8886	-0.263179	-2.21779	-1.33794	0.590816
39	96.9234	2	2.95899	0	5.41308	0	4.33805	0	1.07503	2	101.291	3.09205	5.59609	4.58928	1.00681	4.36806	0.133054	-0.823798	0.251232	-0.068221
40	70.6442	1	3.38381	0	6.23316	1	5.5468	0	0.686357	2	83.748	3.53535	6.90898	5.59464	1.31434	13.1038	0.151541	-0.638517	0.04784	0.62798
41	58.6843	0	4.23878	2	6.24408	1	7.93766	2	-1.69358	0	65.8721	4.14496	7.20682	7.53334	-0.326512	7.18779	-0.0938295	1.28926	-0.404323	1.36707
42	80.9279	1	3.55086	1	6.1109	1	6.636	1	-0.5251	0	98.333	2.982	5.46127	5.12982	0.331455	17.4051	-0.568854	-0.98108	-1.50618	0.856556
43	77.54	1	3.60138	1	6.02296	0	6.32784	1	-0.304877	1	87.4576	3.41959	5.93525	6.09297	-0.157718	9.91765	-0.181795	0.070013	-0.234864	0.14716
44	69.4819	1	4.23616	2	7.34238	2	7.95741	2	-0.615026	0	91.8258	3.66105	5.63645	6.60663	-0.970177	22.3439	-0.575116	-0.735752	-1.35078	-0.355151
45	78.3587	1	3.52676	1	6.19464	1	6.10747	1	0.0871653	1	91.22	3.42193	6.32831	5.8745	0.453817	12.8613	-0.104836	-0.320144	-0.232979	0.366652
46	75.1375	1	3.19888	0	5.26178	0	6.11069	1	-0.848905	0	79.7206	3.2835	5.63856	5.84791	-0.20935	4.58306	0.084614	0.58613	-0.262776	0.639555
47	73.9393	1	3.75977	1	5.58042	0	7.12529	1	-1.54487	0	80.673	3.467	6.01306	6.33293	-0.319876	6.73371	-0.292765	0.752512	-0.792354	1.22499
48	83.8628	2	3.48858	1	6.15227	1	6.00743	1	0.144842	1	94.6262	3.55105	6.47854	5.78573	0.692806	10.7633	0.062476	-0.366542	-0.2217	0.547964
49	61.8585	0	4.25238	2	7.54725	2	8.153	2	-0.605746	0	61.9318	4.32414	7.49543	8.0151	-0.51968	0.073295	0.0717558	0.467854	-0.137893	0.0860667
50	64.4532	0	3.38312	0	6.42498	1	4.97165	0	1.45333	2	73.9047	3.44305	6.4611	5.48135	0.979752	9.45148	0.0599227	-0.943633	0.509695	-0.473577
51	72.0761	1	3.73236	1	6.9689	1	6.65685	1	0.312051	1	72.885	3.69734	6.51365	6.53242	-0.018767	0.808996	-0.0350112	-0.436488	-0.124437	-0.330818
52	69.7468	1	3.66592	1	6.29622	1	6.85105	1	-0.554833	0	102.444	2.8318	4.34323	4.50454	-0.161309	32.6975	-0.834126	-1.79167	-2.34651	0.393524
53	59.2192	0	3.62832	1	5.42066	0	6.84892	1	-1.42826	0	57.776	3.63298	6.10773	6.60664	-0.498902	-1.44321	0.00466614	1.18598	-0.242287	0.929361
54	69.991	1	3.77458	1	6.84054	1	6.55643	1	0.284108	1	81.8141	3.93671	7.43844	6.82316	0.615282	11.8231	0.162123	-0.017383	0.266724	0.331174
55	71.5978	1	4.35357	2	7.70289	2	8.21741	2	-0.514519	0	88.0653	3.32126	6.06299	5.70772	0.355279	16.4675	-1.03232	-1.99517	-2.50969	0.869798
56	74.3848	1	3.76341	1	6.0421	1	6.18344	1	-0.141348	1	83.5113	3.73618	6.28697	6.90141	-0.614436	9.12648	-0.0272307	0.859315	0.717966	-0.473088
57	103.881	2	2.88697	0	5.24193	0	4.09213	0	1.1498	2	101.354	3.37807	6.44456	5.08918	1.35538	-2.52713	0.491098	-0.152757	0.997048	0.20558
58	102.684	2	3.08974	0	6.15172	1	4.29621	0	1.85551	2	102.9	3.20007	5.92011	5.13136	0.78875	0.215303	0.110326	-1.02036	0.835154	-1.06676
59	72.9248	1	4.4257	2	7.02215	1	8.35071	2	-1.32855	0	78.9138	3.6817	5.6557	6.9695	-1.3138	5.98892	-0.744002	-0.052653	-1.38121	0.0147588
60	88.374	2	3.07466	0	5.42855	0	5.29364	0	0.134914	1	108.422	2.31112	4.29735	2.62446	1.67289	20.0479	-0.763541	-2.80409	-2.66918	1.53797
61	69.8587	1	4.15395	2	7.39163	2	7.58356	2	-0.191934	1	78.6523	3.93769	7.15659	6.87774	0.278843	8.79355	-0.216259	-0.513881	-0.705815	0.470778
62	72.7275	1	3.66447	1	7.17518	2	5.96579	1	1.20939	2	86.6336	3.55836	6.7835	5.63505	1.14845	13.9061	-0.106113	-1.54013	-0.330742	-0.0609434
63	82.1508	1	3.17173	0	5.63732	0	5.634	0	0.00331649	1	92.3956	3.06869	5.40824	5.29524	0.113007	10.2449	-0.103033	-0.34208	-0.338763	0.109691
64	76.0372	1	3.49561	1	6.0728	1	5.63151	0	0.441285	1	78.9194	3.44239	6.27992	5.42214	0.857771	2.88215	-0.053222	-0.650651	-0.209366	0.416486
65	61.3573	0	4.96115	2	9.00804	2	8.2681	2	0.739941	2	61.8261	4.38536	7.97492	7.52017	0.454755	0.468815	-0.575794	-1.48787	-0.747933	-0.285185
66	68.368	1	3.77187	1	6.22318	1	6.62981	1	-0.406626	1	89.7506	3.74671	6.83383	6.85224	-0.0184074	21.3826	-0.0251568	0.629056	0.222431	0.388219
67	81.8645	1	3.27444	0	6.0322	1	4.62965	0	1.40255	2	74.6994	3.45169	6.7	5.6513	1.04869	-7.16517	0.177249	-0.380895	1.02165	-0.353854
68	61.2438	0	4.14862	2	6.88857	1	7.91582	2	-1.02726	0	66.9553	3.99741	7.50324	6.87227	0.630967	5.71152	-0.151202	-0.016299	-1.04355	1.65822
69	81.6029	1	4.14381	2	6.69231	1	8.02433	2	-1.33202	0	91.6122	3.66192	6.29964	6.78174	-0.482094	10.0092	-0.481892	0.089423	-1.24259	0.849924
70	71.0922	1	4.03855	2	6.8539	1	7.42077	2	-0.566871	0	78.8166	3.65318	6.37889	6.43571	-0.0568244	7.72442	-0.385369	-0.418189	-0.98506	0.510046
71	64.2189	0	3.97343	1	6.78607	1	7.01616	1	-0.230088	1	71.2981	3.82387	6.34546	6.9162	-0.57074	7.07923	-0.149557	0.130124	-0.099963	-0.340653
72	83.0475	2	3.31658	0	5.98986	0	5.60476	0	0.385097	1	98.1672	2.92074	5.22536	4.89416	0.331198	15.1197	-0.395847	-1.09569	-0.710596	-0.0538994
73	84.2571	2	3.07315	0	5.10589	0	5.27942	0	-0.173529	1	100.748	3.04887	5.67019	5.00689	0.663306	16.4909	-0.0242795	-0.099002	-0.27253	0.836835
74	58.2238	0	3.92228	1	7.20431	2	6.57786	1	0.626444	2	64.3998	3.99924	7.36301	6.80324	0.559769	6.17599	0.0769588	-0.401071	0.225373	-0.0666747
75	70.9147	1	3.59407	1	6.21344	1	6.22265	1	-0.0092123	1	77.4068	3.53692	6.17631	6.08282	0.0934867	6.49202	-0.057153	-0.130623	-0.139835	0.102699
76	67.9209	1	3.84723	1	7.46882	2	6.33082	1	1.138	2	75.5467	3.50879	6.53474	5.54946	0.985277	7.62575	-0.338446	-1.91936	-0.781358	-0.152726
77	76.2008	1	3.89427	1	7.07042	1	6.7365	1	0.333915	1	106.569	2.46719	4.31155	3.69395	0.617601	30.3679	-1.42708	-3.37647	-3.04255	0.283686
78	65.6923	0	3.83497	1	6.71152	1	6.77159	1	-0.0600749	1	83.3217	3.41882	6.2997	5.74169	0.558015	17.6294	-0.416152	-0.969826	-1.0299	0.618089
79	56.2617	0	4.05053	2	7.74003	2	6.95132	1	0.788712	2	66.7279	3.81454	7.05519	6.38954	0.665645	10.4662	-0.23599	-1.35049	-0.561776	-0.123066
80	88.838	2	3.37231	0	5.7576	0	6.03525	1	-0.277651	1	99.5472	2.87612	4.58979	5.00429	-0.414499	10.7092	-0.496195	-0.753303	-1.03095	-0.136848
81	65.7786	0	4.10799	2	7.23597	2	7.67773	2	-0.441752	1	80.3842	3.7546	7.11572	6.20287	0.912848	14.6056	-0.353395	-1.0331	-1.47485	1.3546
82	74.6612	1	3.40729	1	6.35724	1	5.75626	0	0.600972	2	80.808	2.98818	5.29917	4.88503	0.414139	6.14681	-0.419112	-1.47221	-0.871234	-0.186832
83	79.2181	1	3.4513	1	5.7805	0	6.30685	1	-0.526356	0	82.429	3.48479	6.23619	6.1688	0.0673857	3.2109	0.0334854	0.388305	-0.138051	0.593741
84	81.7962	1	3.28413	0	6.21317	1	5.51015	0	0.703018	2	92.867	3.13374	6.04992	4.34964	1.70028	11.0708	-0.150394	-1.86353	-1.16051	0.99726
85	99.9118	2	3.1032	0	6.1884	1	4.44894	0	1.73946	2	108.413	3.23835	5.89917	4.36946	1.5297	8.50081	0.135146	-1.81894	-0.079475	-0.209758
86	65.0262	0	2.83148	0	3.63531	0	5.11098	0	-1.47566	0	67.7922	3.06313	5.307	5.14419	0.162809	2.76596	0.231643	1.50887	0.033209	1.63847
87	83.572	2	3.3177	0	5.77005	0	5.81998	1	-0.049929	1	80.6227	3.58923	6.59489	6.18375	0.411134	-2.94937	0.27153	0.413701	0.363772	0.461063
88	76.0171	1	4.34236	2	7.10001	1	8.10528	2	-1.00526	0	89.5272	3.48759	6.05256	6.22668	-0.174115	13.51	-0.854775	-0.873339	-1.8786	0.831146
89	74.4734	1	4.12984	2	7.14567	2	7.74113	2	-0.595469	0	89.2752	3.90759	7.33518	6.87641	0.458771	14.8019	-0.222249	-0.26926	-0.864729	1.05424
90	65.8062	0	4.55569	2	8.41165	2	8.36455	2	0.0471088	1	118.992	2.87022	5.17822	4.46631	0.711911	53.186	-1.68546	-3.94534	-3.89823	0.664802
91	89.2236	2	3.10279	0	5.64916	0	4.79829	0	0.850873	2	85.4035	3.41602	5.87131	6.10354	-0.232221	-3.82004	0.313224	0.454371	1.30525	-1.08309
92	88.626	2	3.10023	0	5.81368	0	4.69839	0	1.11529	2	90.0339	3.21172	5.84281	4.99184	0.850963	1.4079	0.111489	-0.821833	0.293455	-0.264325
93	81.9247	1	3.40328	0	6.33188	1	5.62747	0	0.704411	2	92.2486	3.13592	5.55999	4.6931	0.86689	10.3239	-0.267354	-1.63877	-0.934365	0.162479
94	68.8187	1	3.66851	1	6.44421	1	6.55891	1	-0.114696	1	86.1739	3.48875	6.20959	5.85316	0.356429	17.3552	-0.179761	-0.591045	-0.705742	0.471125
95	67.5512	1	3.41636	1	5.82001	0	5.98783	1	-0.167814	1	85.0534	3.56	6.65017	6.16592	0.484241	17.5022	0.143638	0.345911	0.178097	0.652055
96	63.2345	0	3.68985	1	6.15431	1	6.87275	1	-0.718442	0	78.738	3.73746	6.64188	6.85593	-0.214046	15.5035	0.047613	0.701614	-0.016829	0.504396
97	57.1324	0	4.3685	2	7.01525	1	8.21089	2	-1.19564	0	65.6335	4.30718	7.94132	7.8892	0.0521189	8.50106	-0.0613175	0.873951	-0.321687	1.24776
98	77.3642	1	3.63713	1	6.25531	1	6.73517	1	-0.479858	1	89.2451	3.27067	5.79259	4.92767	0.864928	11.881	-0.366465	-1.32764	-1.8075	1.34479
99	83.6725	2	3.46985	1	6.06289	1	6.71238	1	-0.649488	0	87.3164	3.4076	6.24906	5.58147	0.66759	3.64387	-0.062245	-0.48142	-1.13091	1.31708
100	70.6728	1	3.58403	1	5.72347	0	6.82902	1	-1.10555	0	73.4743	3.34855	5.83144	6.00942	-0.177984	2.80153	-0.235475	0.285952	-0.819599	0.927569
101	82.009	1	3.71433	1	7.14719	2	6.10021	1	1.04699	2	103.523	3.18442	5.77234	5.50736	0.264985	21.5138	-0.529914	-1.63984	-0.59285	-0.782004
102	76.9115	1	4.15695	2	7.39244	2	7.17958	1	0.212865	1	85.3229	3.56416	6.10941	6.21569	-0.106281	8.4114	-0.592793	-1.17675	-0.963887	-0.319146
103	68.4113	1	3.65479	1	6.02285	0	7.06772	1	-1.04488	0	79.5073	3.3453	5.48301	5.99774	-0.514728	11.0961	-0.309494	-0.025106	-1.06998	0.530149
104	76.8971	1	3.92638	1	7.03039	1	6.81644	1	0.213949	1	110.928	3.18724	5.78168	5.52196	0.25972	34.0309	-0.739138	-1.50842	-1.29448	0.0457706
105	61.5884	0	3.86397	1	6.67321	1	7.35187	2	-0.678665	0	77.3405	3.71851	6.72321	6.48491	0.238302	15.7521	-0.145467	-0.188298	-0.866963	0.916966
106	79.2534	1	3.52902	1	6.55534	1	5.8166	1	0.738736	2	75.4335	3.82116	6.79215	6.82813	-0.0359858	-3.81989	0.292143	0.272798	1.01154	-0.774722
107	83.0187	2	3.36759	0	6.21128	1	4.55733	0	1.65395	2	97.7389	3.0522	5.46594	4.76767	0.698271	14.7202	-0.315388	-1.44361	0.210338	-0.955677
108	78.9046	1	4.00487	1	7.10683	2	7.10142	1	0.00540934	1	89.8944	3.62577	6.5665	5.35243	1.21407	10.9898	-0.379103	-1.7544	-1.74899	1.20866
109	90.1142	2	2.95039	0	5.1887	0	5.14913	0	0.039563	1	102.157	2.68085	4.57131	4.37151	0.199798	12.0432	-0.269542	-0.817186	-0.777623	0.160235
110	101.144	2	2.85365	0	5.32704	0	4.54733	0	0.779705	2	105.991	2.9519	5.51322	4.31187	1.20135	4.84743	0.0982496	-1.01517	-0.235465	0.421644
111	77.8685	1	4.15241	2	7.44418	2	7.91369	2	-0.469508	1	83.4672	3.79969	6.4275	7.09313	-0.665633	5.59872	-0.352711	-0.351053	-0.820561	-0.196125
112	87.8917	2	3.59905	1	6.67859	1	5.8913	1	0.787291	2	94.6413	3.67335	7.03483	6.06452	0.970312	6.74962	0.0743004	-0.614075	0.173217	0.183021
113	81.935	1	3.76565	1	6.91581	1	6.52014	1	0.395672	1	93.0722	3.51911	6.19527	5.89373	0.301547	11.1372	-0.246538	-1.02209	-0.626415	-0.0941255
114	72.4125	1	3.38355	0	6.32947	1	5.77879	1	0.550676	1	100.796	3.12759	5.64066	4.81966	0.820999	28.3831	-0.255968	-1.5098	-0.959127	0.270323
115	54.5455	0	4.16538	2	6.44448	1	7.55558	2	-1.1111	0	84.3365	3.69688	6.67216	6.42586	0.246301	29.791	-0.468503	-0.018619	-1.12972	1.3574
116	54.7183	0	3.90325	1	6.93571	1	6.97322	1	-0.0375025	1	59.4456	4.05488	7.14549	7.25759	-0.112098	4.72724	0.151633	0.321879	0.284376	-0.0745951
117	71.9338	1	3.52082	1	6.58878	1	5.54247	0	1.04631	2	105.816	3.18603	6.04991	4.96622	1.08369	33.8825	-0.334796	-1.62256	-0.576246	0.0373726
118	90.1574	2	4.03824	2	7.25492	2	7.11057	1	0.144349	1	82.0536	4.26737	7.79421	7.73493	0.059275	-8.10378	0.229132	0.480013	0.624362	-0.0850738
119	70.8901	1	3.67347	1	6.53384	1	6.54273	1	-0.00889141	1	59.1376	4.29164	7.67642	7.73026	-0.0538323	-11.7525	0.618166	1.19641	1.18752	-0.0449409
120	92.2368	2	3.76828	1	6.76101	1	6.68174	1	0.0792676	1	84.8737	4.22679	6.88861	7.55656	-0.667955	-7.36312	0.458506	0.795559	0.874827	-0.747223
121	86.0766	2	3.96803	1	6.9059	1	7.5464	2	-0.640502	0	100.741	3.64196	6.60079	6.10765	0.493147	14.6647	-0.326067	-0.79825	-1.43875	1.13365
122	54.2226	0	4.03021	1	5.77273	0	7.78054	2	-2.00781	0	65.972	3.71101	6.87294	6.91382	-0.0408793	11.7494	-0.3192	1.14109	-0.866715	1.96693
123	60.9126	0	4.39098	2	7.53966	2	7.99485	2	-0.455191	1	79.1059	4.05193	6.98291	6.45135	0.531555	18.1934	-0.339042	-1.0883	-1.5435	0.986746
124	58.0463	0	3.8568	1	6.60073	1	6.96694	1	-0.366202	1	71.8793	3.89919	7.11255	6.90126	0.211288	13.833	0.0423836	0.300527	-0.065676	0.57749
125	67.9121	1	3.98439	1	6.6459	1	7.58395	2	-0.938046	0	87.0391	3.45813	5.92888	6.11747	-0.188595	19.127	-0.526262	-0.528425	-1.46647	0.749451
126	62.434	0	4.90898	2	8.35521	2	9.1471	2	-0.791896	0	73.3718	4.06408	7.5797	6.92361	0.656088	10.9378	-0.844891	-1.4316	-2.2235	1.44798
127	68.7557	1	3.96819	1	6.954	1	6.55893	1	0.395077	1	74.695	3.9758	7.46761	6.66119	0.806412	5.93924	0.00760598	-0.292809	0.102268	0.411334
128	65.0919	0	3.57184	1	5.72265	0	6.78012	1	-1.05747	0	84.2509	3.03518	5.75516	4.3108	1.44436	19.1589	-0.536665	-1.41185	-2.46931	2.50182
129	103.342	2	3.3026	0	6.27841	1	4.49494	0	1.78347	2	108.721	3.09078	6.02558	4.403	1.62258	5.37866	-0.211816	-1.87541	-0.091947	-0.160887
130	71.5167	1	3.96088	1	7.02704	1	7.30276	1	-0.275722	1	74.1121	3.8615	6.97427	6.86834	0.105924	2.59541	-0.099384	-0.158695	-0.434417	0.381646
131	51.4239	0	4.00654	1	7.0118	1	7.09653	1	-0.084726	1	54.8329	4.22954	7.29413	7.96717	-0.673047	3.40899	0.223	0.955369	0.870643	-0.588321
132	71.2728	1	4.0481	2	7.53783	2	6.85249	1	0.685339	2	100.147	3.29386	5.91707	4.53425	1.38283	28.8737	-0.754245	-3.00359	-2.31825	0.697489
133	65.1632	0	4.19743	2	7.67404	2	7.64594	2	0.0281043	1	81.7408	4.16203	7.32655	7.72538	-0.398831	16.5776	-0.0353986	0.051342	0.079447	-0.426936
134	63.4794	0	3.90068	1	5.14596	0	7.46695	2	-2.32098	0	71.6245	3.73385	6.12584	7.07383	-0.947998	8.14511	-0.166833	1.92787	-0.393115	1.37299
135	70.821	1	3.64082	1	6.42986	1	6.36594	1	0.0639274	1	74.0801	3.39251	6.08518	5.79862	0.286558	3.25913	-0.248305	-0.631243	-0.567316	0.22263
136	59.2701	0	4.47901	2	8.09804	2	8.16257	2	-0.06453	1	85.5044	3.52428	6.25433	6.19636	0.057967	26.2343	-0.954734	-1.90168	-1.96621	0.122497
137	84.9565	2	3.60676	1	6.6005	1	6.14666	1	0.453843	1	99.5288	2.96377	5.18951	4.82959	0.359921	14.5724	-0.64299	-1.77091	-1.31707	-0.0939223
138	71.3648	1	3.52332	1	6.35654	1	6.30603	1	0.0505106	1	88.5704	3.37124	6.45751	5.60398	0.853529	17.2056	-0.152074	-0.752552	-0.702041	0.803018
139	69.8607	1	4.25809	2	7.68079	2	7.62804	2	0.0527537	1	115.994	2.56531	4.67679	3.95083	0.725965	46.1328	-1.69278	-3.72997	-3.67721	0.673212
140	64.2019	0	3.85053	1	6.13831	1	7.16575	1	-1.02744	0	87.8414	3.26269	5.58502	5.3212	0.263812	23.6395	-0.587838	-0.817107	-1.84455	1.29125
141	89.2269	2	2.91451	0	4.49755	0	4.8749	0	-0.377347	1	68.2925	3.91298	6.67473	6.60415	0.070575	-20.9343	0.998474	2.1066	1.72925	0.447922
142	81.862	1	3.69691	1	6.54565	1	6.45301	1	0.0926466	1	94.4008	3.52789	6.50179	5.81289	0.6889	12.5389	-0.16902	-0.732762	-0.640115	0.596254
143	64.7428	0	3.63333	1	6.35136	1	5.48566	0	0.865695	2	83.2045	3.47408	6.45821	5.44415	1.01406	18.4617	-0.159254	-0.907206	-0.041511	0.148366
144	63.1482	0	4.23222	2	7.8871	2	7.62251	2	0.264593	1	69.8192	4.03993	7.50115	6.9798	0.521354	6.67106	-0.192285	-0.907306	-0.642713	0.256761
145	60.9959	0	4.05515	2	7.71759	2	6.39898	1	1.31861	2	72.7821	3.9918	7.29109	6.81127	0.479817	11.7862	-0.0633503	-0.90632	0.412289	-0.838791
146	70.8803	1	3.85405	1	7.12188	2	6.66723	1	0.454653	1	106.251	2.7901	5.10258	4.13106	0.971517	35.3706	-1.06395	-2.99082	-2.53617	0.516864
147	65.9178	0	3.71261	1	6.19774	1	6.99381	1	-0.796075	0	91.5527	3.58015	6.34449	5.93159	0.412901	25.635	-0.132453	-0.266153	-1.06223	1.20898
148	69.4308	1	4.01577	1	7.12728	2	7.30905	2	-0.181767	1	89.8683	3.23417	5.791	5.34774	0.443263	20.4375	-0.781607	-1.77955	-1.96131	0.62503
149	96.0042	2	3.1978	0	6.16206	1	5.08076	0	1.0813	2	119.87	2.48592	4.4703	3.58764	0.882655	23.8658	-0.711883	-2.57442	-1.49312	-0.198646
150	67.9778	1	3.82133	1	5.89428	0	7.09623	1	-1.20196	0	69.3894	3.74487	6.28242	6.9207	-0.638284	1.41164	-0.0764541	1.02643	-0.175528	0.563674
151	89.2938	2	3.23128	0	5.20123	0	5.93201	1	-0.730783	0	98.9631	3.11802	5.20973	5.24716	-0.0374288	9.66931	-0.113262	0.045928	-0.684854	0.693354
152	71.7834	1	3.90217	1	6.73884	1	7.30732	2	-0.568479	0	83.1681	3.61405	6.55784	6.54525	0.0125934	11.3847	-0.288111	-0.193596	-0.762076	0.581073
153	93.8746	2	2.88408	0	4.86301	0	5.19754	0	-0.334529	1	94.1253	2.98227	5.60523	4.62972	0.975518	0.250729	0.0981896	-0.233293	-0.567823	1.31005
154	76.0297	1	3.88673	1	6.96347	1	7.54447	2	-0.581001	0	89.205	3.48442	6.18555	6.33213	-0.146577	13.1753	-0.402304	-0.631341	-1.21234	0.434424
155	93.2595	2	3.46429	1	6.0274	1	6.35086	1	-0.323471	1	90.1641	3.30012	5.45931	5.56017	-0.100862	-3.09541	-0.164173	-0.467226	-0.790696	0.222609
156	64.6338	0	4.01908	1	7.21022	2	7.32288	2	-0.112662	1	60.2899	4.0435	7.13074	7.37943	-0.248691	-4.34382	0.0244186	0.16921	0.056549	-0.136029
157	70.5091	1	4.0844	2	8.03586	2	6.19988	1	1.83597	2	83.2053	3.34096	6.33723	5.22645	1.11078	12.6961	-0.743438	-2.80941	-0.973433	-0.725196
158	64.914	0	3.59044	1	6.07481	1	6.04115	1	0.0336649	1	72.7883	4.06266	6.67578	7.66665	-0.990863	7.87435	0.472218	1.59184	1.6255	-1.02453
159	85.9454	2	3.24921	0	6.23702	1	5.45869	0	0.778323	2	91.3834	3.24222	5.81483	5.44101	0.373813	5.43805	-0.00699537	-0.796002	-0.017679	-0.40451
160	68.3274	1	4.42451	2	8.01102	2	8.31298	2	-0.301964	1	73.0564	3.75784	6.60875	6.83817	-0.229421	4.72903	-0.66667	-1.17285	-1.47481	0.0725429
161	77.1997	1	3.47424	1	6.17816	1	6.38509	1	-0.206923	1	84.9743	2.8412	5.0724	4.62296	0.449435	7.77463	-0.633043	-1.5552	-1.76213	0.656359
162	71.659	1	3.70811	1	6.71484	1	6.72734	1	-0.0124978	1	91.4923	2.98708	5.70114	4.4516	1.24955	19.8332	-0.72103	-2.26325	-2.27575	1.26204
